# Supplementary material for: Assessment of multidrug-resistant Listeria monocytogenes in milk and milk product and One Health perspective
Source: PLoS One. 2022 Jul 6;17(7):e0270993. doi: 10.1371/journal.pone.0270993 (PMC9258876; doi:10.1371/journal.pone.0270993)
Supplement: S1 Dataset — (CSV) [file pone.0270993.s003.csv]

Raw data for Table two
Cheese				Fresh milk				Fresh milk
1	1.322	1.224 ± 09	M	1	1.823	1.7 ± 28	S	1	1.521	1.39 ± 19	M
	1.145				1.888				1.483
	1.204				1.377				1.171
2	0.825	1.023 ± 18	W	2	1.161	1.094 ± 10	W	2	0.45	0.428 ± 02	N
	1.172				0.982				0.413
	1.072				1.139				0.421
3	1.414	1.241 ± 31	M	3	1.366	1.24 ±17	M
	0.885				1.288				1.206
	1.424				1.606
4	1.348	1.38 ± 23	M	4	0.875	0.89 ± 08	W
	1.176				0.816
	1.627				0.968
5	1.001	0.956 ± 12	W	5	1.424	1.49 ± 14	M
	0.818				1.388
	1.049				1.649
6	1.005	1.4 ± 44	M	6	1.101	1.01 ± 0.9	W
	1.316				0.998
	1.881				0.922
7	0.795	1.78 ± 94	S	7	1.081	0.97 ± 13	W
	1.889				0.822
	2.66				0.993
8	1.259	1.34 ± 16	M
	1.236
	1.524
9	1.331	1.32 ± 02	M
	1.289
	1.328
10	1.163	1.228 ± 09	M
	1.196
	1.326
11	1.274	1.221 ± 05	M
	1.181
	1.208
12	1.73	1.634 ± 28	S
	1.316
	1.856
Raw data for Fig 2.
			Antibiotics																					Antibiotic resistance genes
Cheese	Strain's number	Penicillin	Ampicillin	Ampicillin-sulbactam	Amoxicillin	Gentamycin	Amikacin	Streptomycin	Doripenem	Imipenem	Ertapenem	Ceftriaxone	Cefotetan	Vancomycin	Erythromycin	Clarithromycin	Ciprofloxacin	Trimethoprim	Sulfamethoxazole	Trimethoprim-sulfame	Oxytetracycline	Chloramphenicol	Fosfomycin	sul1	sul2	blaTEM	blaTEM variants	blaSHV	blaz	tetA	tetD	tetG	tetK	tetM
	Ch1	83	83	83	82	83	83	82	83	83	82	82	73	83	83	83	83	83	82	83	83	83	83			80	80
	Ch2	83	83	83	82	82	83	82	83	83	83	82	82	83	83	83	83	83	82	83	82	83	83	80	80	80		80		80			80
	Ch3	83	83	83	82	83	83	83	83	82	83	82	82	83	83	83	83	83	83	83	83	83	83			80
	Ch4	83	83	83	83	73	73	83	83	83	83	83	83	83	83	73	83	83	83	83	83	83	83
	Ch5	83	83	83	82	83	73	83	83	83	83	83	83	83	82	83	83	82	82	83	82	83	83	80	80
	Ch6	82	83	83	83	73	83	83	82	83	83	83	83	83	83	73	83	82	82	83	82	83	83		80					80			80
	Ch7	83	83	83	83	83	83	82	83	83	83	73	83	83	82	83	83	82	82	83	83	83	82
	Ch8	82	83	83	82	73	73	82	83	82	83	82	83	83	82	83	82	82	82	83	82	82	83		80									80
	Ch9	83	83	83	83	73	73	83	83	83	83	83	83	83	82	83	83	82	82	83	83	83	83		80
	Ch10	82	82	82	83	82	83	82	82	83	83	83	83	83	82	82	83	82	82	82	83	83	83					80
	Ch11	83	83	83	83	83	82	83	82	83	83	82	82	83	82	83	83	82	82	83	83	83	83		80	80
	Ch12	83	83	83	83	83	82	73	83	83	83	82	82	83	82	83	83	82	82	83	83	83	83
Freshmilk	Fm1	83	83	83	83	83	82	73	83	83	83	82	82	83	83	83	83	82	82	83	83	83	83
	Fm2	83	83	83	83	83	83	83	83	83	83	83	83	83	83	73	83	83	83	83	83	83	83
	Fm3	83	83	83	83	73	82	82	83	83	82	82	82	83	73	73	73	83	82	83	82	83	83								80
	Fm4	83	83	83	82	82	83	82	83	83	83	83	83	82	82	73	83	82	82	83	82	83	83		80
	Fm5	83	83	83	83	83	83	83	82	83	83	83	82	83	83	83	83	83	83	83	82	83	83	80								80	80
	Fm6	83	83	83	83	83	83	83	83	83	83	73	82	83	83	83	83	83	83	83	82	83	82										80
	Fm7	83	83	83	83	82	83	83	82	83	83	83	82	82	83	83	83	83	82	83	82	83	83						80	80
Rawmilk	Rm1	83	83	83	83	83	83	83	83	83	83	83	83	83	83	73	83	83	83	83	83	83	83
	Rm2	82	82	82	82	82	73	82	82	83	83	83	83	83	82	82	83	82	82	82	83	83	83	80	80
